# Supplementary material for: Stress, Marginalization, and Disruption: A Qualitative Rapid Situational Assessment of Substance Users and HIV Risk in Lebanon
Source: Int J Environ Res Public Health. 2022 Jul 28;19(15):9242. doi: 10.3390/ijerph19159242 (PMC9368310; doi:10.3390/ijerph19159242)
Supplement: Supplementary file 1 [file ijerph-19-09242-s001.zip]

Archive with 1 entries (1 files):
- ijerph-1792411-supplementary.xlsx
