# Supplementary material for: Stress, Marginalization, and Disruption: A Qualitative Rapid Situational Assessment of Substance Users and HIV Risk in Lebanon
Source: Int J Environ Res Public Health. 2022 Jul 28;19(15):9242. doi: 10.3390/ijerph19159242 (PMC9368310; doi:10.3390/ijerph19159242)
Supplement: Supplementary file 1 [file ijerph-19-09242-s001.zip › ijerph-1792411-supplementary.xlsx]

## Sheet: Sheet1
Name	Interview #	Minutes	Residency status	Gender	Age	Living	Drugs, SO	HIV Risk	Interpersonal Stress	Structural Stress	Marginalized	Belonging	Quote for article	Notes
Caleb	17	54	Syrian born in Syria	Male	27	3 flatmates	non_idu su			I can’t say that the situation has affected my drug use, I think because of the situation I cannot afford to go out and do what I used to do before the revolution. But yes, the situation is tensed, we can see it at work and who knows, we can lose our job at any moment.		Has job and coworkers are "nice and friendly" Not really [experience of being treated as different], I feel that civilians don’t really care and they treat me well at least the people surrounding me. But I did have some problems in the past, for example in an Uber or a taxi, because of my accent.		Job promotes sense of belonging, also goes out with coworkers to dringk/use drugs
Emir	37	45	Syrian born in Syria	Male	25	Friends + cousin in camp	alcohol and hash	Never injected	Because it is not healthy, but I smoke because it helps me to forget my pain and my poverty. I am far from my family and my country. I left everything and I lost everything (my life, my house, my family) and I won't be able to go back. I started smoking hashish here 4 years ago. When I was in Syria I never thought about drinking alcohol or smoking hashish, but now I feel sometimes that I need too…	It is very difficult because I don’t work since I came here. I did some casual employments, but it is really hard to stay 6 years without working and having the means to live. I just have the UN card that help me really get the basics, but sometimes I even don’t have enough money to buy food to eat. Once again I tell you thanks God I have my cousin here who works and helps me all the time.	They [Lebanese people] treat me in a superior way and I would love with all my heart to be able to return to my country as soon as possible.	For Syrians, definitely going back to Syria and getting reunited with their family there and in general having a job, occupying one self, having a family and taking care of his family. It is really the emotional void that makes someone drink or take substances and when you don’t feel this emotional void, you don’t try to run away from it.	Here it affected us especially in relation to the prices. Everything increased in price, even doubled (bread, food, fuel oil) and I'm really scared about my future if things continue like this and I stay unemployed.	Came without his family 6 years ago. Family chose to stay with their land and house. Quote: The journey was very difficult because I didn't have a motorcycle to come. I had to change means of transport several times and the weather conditions were very harsh. It was the winter period and it was raining and snowing all the time.	Link between drug use and situation as displaced but drug use doesn't seem that serious. Occassional beer and hash 2/3x per week.
Ghazi	38	37	Syrian born in Syria	Male	32	Wife and kids in camp	mixed, sniff heroin	No injection	When can you help us we have no one here and nothing to give us hope	A lot there isn’t any help at camps	Very much they differentiate a lot and treat us like lesser creatures, sometimes they make me work all day morning till night for 5000 (3$)			I knew [began] drugs here in Lebanon and it helps pass the time and forget, makes things easier.
Habib	39	40	Syrian born in Syria	Male	24	PG Wife and child	smokes hash	Never injected		Living in Lebanon isn’t easy because of the poverty and because the lack of work opportunities. It is hard also because of the living conditions, the rents are extremely high and living in the camps is mediocre....It is overpopulated. The camps are not isolated, rainwater flows inside the camps when it rains and in summer it is super hot. The hygiene is zero. We don’t have proper toilettes. There…	The majority treat us in a superior way. They make us work overtime and ask us to do the hardest jobs and they pay us less than Lebanese. We can’t complain because we are not in our country. The most important thing for me is to be able to find work because I have a family now and I have to provide them. My wife soon will deliver our baby and it is a big responsibility.			Came legally with carpenter work permit but all savings stolen fro him at border by officers. Does not identify as having a drug problem
Irfan	40	42	Syrian born in Syria	Male	48	alone	non_idu su, started in Syria					Not in this area, we are all Syrians and camps and with the décor work I do and for cheap all the Lebanese in the area love me and my work	Heroine is like the devil it’s hard to escape it but if people stayed away from people who take is and can’t get a source to get it, and their community is helping them and getting them jobs and medication for the pain, maybe give them tramadol for a couple of weeks, then drink milk for 20 days to clean your body they should be fine
Kadeem	41	45	Syrian born in Syria	Male	18	parents and sibs	hash and captagone	never injected		Living in Lebanon isn’t easy because all of us are not working. My father finds sometimes casual work, but he is not paid well at all. The same for my brother and me. We don’t have steady income and the UN or NGO’s donations help to ensure the minimum, as the bread, the fuel oil, a small amount of money, but sometimes we don't have enough money to buy food....It used to help me feel that I am not…	Some people are good and treat us in a fair way, but other treat us in a superior way and make fun of us because we are Syrian. It is hurtful because we are all humans and equal and what they don’t understand is that we are here by force, we all wish to go back to Syria, but we can’t because we are against the regime.		A lot of people use substances here to escape their difficult reality like I do.	Wants to stop using. stopped using because has skin problrm and MD said drugs making it worse.
Rafiq	42	40	Syrian born in Syria	Male	35	Wife and kids	hash and alcohol in syria, not clear if uses in Lebanon	never injected						Has medical problems but does not consider himself a drug user or problem user. Was incarcerated in Syria for drug dealing charge that he denies.
Cairo	43	36	Syrian born in Syria	Male	26	Alone		never injected, as never heard of HIV		For me to go back to Syria and not live in fear, I can’t now because of the regime and the situation of the rest of my family is still unknown, and they might take me to involuntary enlisting and that’s years in the army where I might die, but if the regime changes and I go back to my country and have a chance of a decent life and a good future I would definitely stop. ...Yes of course psychologi…	Hard, people are not too kind the ones outside the camps, restrained most of the time that’s how I feel and not much I can do, they make us feel like intruders.		Yes mainly cannabis and kaptagon to get me through my days, I can’t work without them, I have to take them daily my work is very hard
Dani	44	40	Syrian born in Syria	Male	28	Wife and kids + Bro/Wife/kids		never injected	I started smoking hashish when I came to Lebanon I discovered it here and it was an escape for me. I smoke one joint every 3, 4 days. I drink arak or whisky once per week and I put cologne on my cigarettes, 2 to 3 packs a day. It doesn’t help me feel high, but it helps me escape the reality a little bit and for a very short period.	Honestly it is hard to live in Lebanon because if we work we can live, if we don’t work we can’t live. Thanks God I am here with my brother. We help each other a lot. When I was in Syria I used to work in furniture painting and I had a very good income, but now I work in everything, I seek and accept all kind of work. The important thing is that I can meet the needs of my family, but it is not th…		[does not experience being treated different] They respect me because I respect everyone.	They use it because it is available and it helps them escape their reality. So what can help them is to improve their reality at all levels, employment, education, health services, awareness campaigns.
Fa'iz	45	20	Syrian born in Syria	Male	52	Wife and kids	mixed pills, started young in syria	never injected, has never heard of HIV			No we are family here.			Appears to be high during interview (per staff)
Falah	46	35	Syrian born in Syria	Male	18	parents and sibs	THC, captagon, occassionally	never injected	When I take this pill, I stop eating, don’t feel pain and live in another world. My parents discovered that I used THC. ...People use drugs out of sadness, it’s better option than to commit suicide.	Living in Lebanon is difficult because of no work. No money. We had cash in the beginning because in Syria no one puts their cash in the banks. But we have been here for 5 years so the cash has run out. We never lived in the camp because it is ugly. We are not registered in the UNHCR program so we get no help. Those who live outside the camps don’t get help.....I was not directly affected by the …	People treat us differently because we are Syrian. People get angry in the cars while driving. They see a Syrian car so they start swearing, shouting, calling us names, telling us to go back to where we came from…It’s getting less now but it happens from time to time still...Even at school, I tried one year at school when we arrived in Lebanon but both teachers and students treated me differently…			Left syria after he and his father were injured by bomb/sniper.
Hadi	47	25	Syrian born in Syria	Male	27	mother and sib (Fath in syria)	occassional cannibis	never injected				No, I have never had any problems because I’m not Lebanese, I barely go out of the camp. In addition, Lebanese people are not bad, we live together now as families.		Really does not seem to have drug problem, need to revisit criteria for participation
Ibrahim	48	30	Syrian born in Syria	Male	25	Wife and two kids	The recent situation is very difficult. Much less work and much less money. So, we use more cannabis to forget.	never injected	I started smoking cannabis at age 20. Sometimes occasionally, sometimes daily. It depends on how I feel. When I want to forget, I smoke cannabis. Last time I smoked was yesterday.	My life in Lebanon is disgusting. I wish I can get out of it but I know I can never go back to Syria with this regime in place....What can improve and help us decrease drug use is going back to our country and feeling better psychologically. Nothing else can be done.	When we arrived to Lebanon, it was very difficult as I was verbally abused all the time by people in the street. I was insulted, beaten, made to work for free as employer refused to pay me… and I had no one to turn to to get my rights.		I never asked for help. There was no need. I never perceived myself as an addict. But smoking is the only way I cope with this difficult life.
Hakim	49	45	Syrian born in Syria	Male	24	Wife and kid	smokes hash occassionally	never injected, only knows about HIV from TV	I smoke hashish sometimes in the evening with friends to forget....Forget that we are here, that we left everything, forget that we are apart from our parents. My parents stayed in Syria and we had to come here. We talk every night through video call, but they have not seen my son born and maybe they will not see him (he had tears in his eyes). Smoking hashish is an escape for me that help me som…	Before the past few months, it was good. I had the chance to work since I arrived in the car mechanics. I have built a small house with my brother where we live together, but now since the protests in Lebanon, I lost my job and things are not good like before, but my brother is still working and we have the UN cards, so it helps us get the essentials....Yes sure it affected me a lot. I stopped wo…	Some people treat us differently and some of them treat us very respectfully. Those who treat us differently, usually make fun of us and behave in a superior way because we are Syrians. Other people try to abuse us on a financial level, they try not to pay us for our work or pay us less, but I don't let them do it. I always claim my right.		What does he need to stop: To work and to have money and to feel safe. That’s what’s missing here. If we feel safe and we can provide our needs, we wouldn’t try to find escapes from our reality, we would manage better our daily challenges and have faith in the future.	I never tried to get help for my hashish use because I don’t consider it a problematic use. There is no need for that
Givon	50	45	Syrian born in Syria	Male	39	Wife and 5 kids	alcohol, cannibis, painkillers for back pain	never injected	In certain situation, yes! Yet we are used to live together now.... one day I was on my bike and I accidentally scratched someone else’s car, he over-reacted saying you stupid Syrians, you came to take our lands and damage our properties! ...I used to drink a lot, trying to heal the pain inside of me. No one would accept to be treated like this, no one! ... I stopped....My wife, she was going to …	I thank god for this, we would have died if we stayed in Syria. The problem is that my daughters and sons are growing up, you know kids won’t mind tight spaces, however the place will be too small for them, no one will have his privacy and this is becoming frustrating. [Rented place until ran out of money and could not find job so moved to camp]			I think I wouldn’t have resort to any drugs or alcohol if I was in better life conditions. Perhaps, treatment centers, or experts in drug use and addiction can help… you think if you provide us with treatment centers but you don’t give us shelters, health support and respect... To what extent it would help people? I’m sorry I don’t mean to be harsh, but this is the reality!
Gilad	51	45	Syrian born in Syria	Male	26	Wife and 2 kids + PG	hash and alcohol	never injected	It was not very easy to leave our country, the lands, people we love, friends… we had no other choice; at first, it was hard to find a place to stay; we slept in cars for months... we had to buy our own tent. After registration, you will have to wait for months for the United Nations to cover your expenses and get financial support... (After seconds of silence: I lost my father...here in Lebanon,…		People sometimes does not pay you at work simply because you are Syrian, and you cannot do anything about it.
Ira	52	50	Syrian born in Syria	Male	29	Wife, 3 kids + parents + bro	cannibis, since syria	never injected		It is almost the same for us since we live in bad conditions…so the political/economic situation won’t make big difference	We’ve been through a lot since we came here; now things are going much better because people are now used to us being in Erssel; at first, people were very aggressive. My brother was violated by a bunch of men, many of us were aggressed at the beginning; now it got better.	In 2013, when we first came to Erssel, people we know offered us to stay at their garage for a while until we find another place, a better one...[hosts were] Lebanese acquaintance. In fact we were two families. (He smiled saying) bad. It was sort of a slaughterhouse, all covered with cows blood and skin. It was horrible! I remember we spent days cleaning this place. [we lived there] A year. ...We…		Doesn't see himself as having drug problem
Saleh	53	42	Syrian born in Syria	Male	48	Wife and kids	heroin, cannabis, pills	previously injected but stopped when bro ODed	Very tired from using and kids always needing I feel frustrated and tired and down.	Yes, they took me for instigation hit me and got me back they took almost 700 of us for I think 15 days but had nothing to do with the explosions	Life in Lebanon: Hard very hard, no work, humiliated most of the time and waiting for handouts....Yea most people outside the camps priorities Lebanese we feel less we are bullied on the roads and questioned by people.		No programs here for drugs or anyone to talk to, you don’t really get helped if people know about you. ....after our village got hit, we had to move with everyone it was chaotic, at times we got into cars and trucks with people other times we walked until reaching the camps here people who got here from our village took us in and helped us get a place and tents and settle in.	Wife as tx: Well yes my wife helped me several times I would stay in the house and she would get me through the physical pain she would try never stayed off though.
Samaan	55	48	Syrian born in Syria	Male	26	Wife, 2 kids, parents	cannibis and pills	never injected: No god forbid, never, it’s a tight community here and we never go that far.		When you say drugs it’s a bad thing and a big spectrum, the hard things you can’t really help here but cannabis isn’t bodily addictive, and when the community is better and you can work like a decent person and be regarded in a good way and have a good life and feel safe, you don’t smoke any more, you don’t need it, it’s not as problematic as alcohol , I would never approach that it’s a sin I hav…	Bad the Lebanese people aren’t’ living a good life how do you want the Syrian refugees to live, it is better than death in Syria but it’s living the lives of dogs. Not much respect or things to aspire to with the minimum and always counting of others for your minimal needs.	The tenkara and iirsal villages are familiar with one another, that is my village in Syria and the village here but some people are bad bot the entire village they put out their anger in us, not recently but the 1st 2 years when we came here, things were very hard we were called rabbits and the village here is made of valleys and they had names and songs to sing to us on the roads all titled with…		I smoke up with friends when we gather, maybe almost daily, it started when we were playing trix (a Syrian card game) no much to do most of the time around here, and it’s not bad, you laugh and pass the time and feel better about yourself and your live, it’s not dangerous. I have good people in my life and a good family I am not an addict, I understand the substance and its difference from real d…
Abbas	70	45	Syrian born in Syria	male	47	homeless	IDU + Mixed			Yes of course, but not only that, my situation wasn’t good even before the political unrest. I tried to get better end of 2019 and I was doing well for a while but living in this environment and being surrounded by people that use drugs didn’t help, and look at me now! And now with the roads closing it’s harder for me to get to services. Let’s not forget I don’t have financial mean and transporta…	Yes, they do, but this happens everywhere in the world. People don’t usually know I am Syrian but I did face stigma regarding my nationality from people that figured out I wasn’t a local, especially in my actual condition (he meant his drug use).
Carim	78	26	Syrian born in Syria	male	23	parents	MSM, able to blend in; mixed drug use (socially)	never injected		It’s not easy, but I’m lucky to be surrounded by my family and friends. The political unrest is everywhere but the lockdown was very difficult and boring. As soon as I was able to see my friends again I did and I felt alive again. The only difference now (from pre COVID-19) is the financial collapse and the fact that clubs are closed, but you can still see your friends at private parties.				wants to go live in Europe "I am not addicted, I just like the feeling"
Fath	79	27	Syrian born in Syria	male	36	brother/wife/kids + sis + gma	mixed	never injected		At first it was good, I was living with roomates and working. But now I am struggling to find work, and so did my friend so we had to move out and I moved back with family last September....I lost my job when the revolution started so my situation got worse than it already was, and now with the stress of COVID-19 and the fact that my brother is also struggling, I feel hopeless.	Lately yes, we don’t have the same rights as locals and we aren’t treated the same way by the police either.
Khaled	35	32	Syrian born in Syrian (Damascus)	Male	40	Wife and kids	non_idu cann & Alch		Running and escaping for our lives how do you imagine that was like, utterly humiliating and at 1st I came through a path on a mountain bike and then assured a car and a safe passage for my wife and kids in a car, it was very stressful and confusing. Ow well better than dying there no work but getting by and there are some good people and ngos that help get us by	Yes, much less work and things are getting more expensive but still better then getting back to Syria and risking our lives under the old regime.	No I don’t talk about this except with the group. we sit and smoke. No one should know about us, reputation here is quickly destroyed and then my family would be treated differently.	Here in 3ersal it’s like we are one big family. I feel good and safe. People don’t treat me in a strange way but outside this village yes so I don’t leave it.	To get people here to help or give hope, provide work and ensure a better community. Only then the people would have a reason for healthy convictions in order for them to stop using	One interesting thing that emerges from this interview is the belief in “communal safety” from certain diseases - both for HIV and Hepatitis the interviewee states that he’s not at risk because “it doesn’t exist in our community”. In addition to individual protective behaviors (e.g. only sleeping with his wife), it seems that the community itself was perceived as protective
Halifa	80	27	Iraqi born in Iraq	Trans woman	29	2 roommates	mixed	never injected			Well, I’m not sure because they treat me differently because I’m a trans so I don’t know if my nationality bothers them more or less than my gender			Indicated that she has been in previous study about sex work and tested for HIV but did not want to share results.
Dabir	29	50	Syrian born in Lebanon (D is syr, M is leb)	Male	30	Wife and kids	IDU on OST			All is becoming more expensive and there is no job vacancies; so living condition is getting harder! However, I personally thank god, we still have a house and food to eat, and good surrounding, and this is what matter to me.	Concerning the stigma, I think that the minute we, as substance users, decide to treat ourselves differently, people will stop judging or stigmatizing.
Ali	11	15	Syrian born in Lebanon	Male	31	wife	IDU on OST			it might affect the center or importing the OST from outside. I only got a bit affected when roads were blocked, whereby I couldn’t access my medication on time.
Abbas	1	40	Permanent resident - Syrian dad, L mom	Male	23	Sed el boushrie	MSM	HIV positive, undetectable since 2017 on ART	I also seek psychotherapy sessions with a psychiatrist who prescribed me mood stabilizers and sleeping pills because I suffer from insomnia.	Yes, we were informed that due to the situation in the country, no more extra working hours are allowed. Therefore, each one of us should only work 6 hours per day.	Now if I reveal my actual nationality, I will definitely face a lot of stigma. People here deal and communicate with each other depending on their religion, sexual orientation and nationalities....What I’m trying to say is that I always try to avoid revealing my nationality because I’m aware of the discrimination Syrians face	[Father born in Lebanon] In the 1990’s all our relatives received the Lebanese nationality. However, my father was detained by the Lebanese army and sent back to Syria for enforced conscription since he had a male sibling. It was too late for him to receive the Lebanese Nationality when he came back to Lebanon....My father is legal in Lebanon since his mother is Lebanese therefore, he was able to…		He and parents born in Syria, but Lebanese residency contested.
Abdul	2	30	Permanent resident - Syrian dad, L mom	Male	23	mother	IDU on OST							Not a lot of quotes, maybe high during interview
Yousef	63	45	Palestinian born in Lebanon (Dad Pales, Mom Leban)	Male	28	parents	Mixed, heroin hx	Injection hx	I have HCV and I want to treat it, also i get panic attacks and get hospitalized because of it [can't get tx bc not covered bc not Lebanese]..[Interviewer suggests phone therapy] I know but I don’t have privacy at home to speak about my concerns, and I don’t find it comfortable to talk over the phone	Yes, my drug use increased. More relapses than before. And our financial situation is very bad. We are considering leaving the country.		When one stands alone, he doesn’t have anyone to lean on, or share their difficulties with. But if one had his family members accepting who he is, respecting his life choices and trying to help instead of judging him.		We are going through financial difficulties; sometime I can’t even afford buying the OST; but yes I am able to see a health care provider when I need at the center, but other than that I can’t afford to see anyone else
Mohamed	26	30	Palestinian born in Lebanon	Male	34	parents	mixed	Used to inject cocaine		Yes because I’m getting really bored, I’m using more drugs to fill my time and pass it.		To have someone to love. Dream of having a family. Changes in life. Money. They have to change everything. The society itself, you live in Lebanon and the society doesn’t help. We don’t have any place to sit on our own and use drugs without worrying.		Grandparents moved to Lebanon in 1948. Unable to get HCV treatment bc not Lebanese.
Karmel	54	47	Palestinian born in Lebanon	Male	52	two brothers (single)	IDU OST + mixed	used to inject	Father and bros also used opioids		I was ashamed to say I’m Palestinian. We used to say that we were Lebanese. We would prefer for our aunts not to come because of their Palestinian accent. Me and my parents included. My mother used to fake accent in the village to hide her real identity. At school, no one knew except the school’s director. We were not only Palestinian but Christian orthodox as well living in a catholic environmen…	At the contrary, when I say I’m Palestinian, people support me.
Battah	28	71	Not clear, born in Beiruit	Male	31	Parents, sib, aunt	IDU on OST		There has to be meetings with parents. My Parents have a certain knowledge because of my past treatment at inpatient. But a lot of parents don’t know anything about these topics	It did affect drug use in general, because there’s more market for drugs because of the psychological pressure and the prices are high and not very accessible. [Also describes blocked roads]		Sport/exercise. healthy family relationships. To have good bonds with people around him: partner, friends…because he’s already very tired so he needs a group to support him, even if they were not drug users themselves.
Imman	69	75	Lebaneses	male	28	parents	cocaine and sub		[solution is to work and be busy] That way I wouldn’t need to stay with this girl and receive all the benefits from her. I’m 28 years old, unemployed, and I would rather stay with this girl even if I’m using drugs with her; and not to ask my dad for money in these hard circumstances.	Its hard due to the financial situation is the only problem; I don’t work currently; my siblings are receiving half salaries; and my fathers’ work stopped since the revolution; and what we have left, can barely cover this period and all the raise in expenses...Yes my father’s work stopped, and barely working. Mental health issues related to the mystery in the country’s situation		Find a hobby; find his worth; be productive in the community; good mental health situation; not hesitate in expressing their feelings and talk about what they’re going through; good relation with their parents; fill their time with activities; and stay away from people they use drugs with
Sarikh	77	17	Lebanese born in Syria (both parents Lebanese)	male	37	mother	IDU heroin	injection		The situation is bad and I am more worried about putting food on the table. One day we eat, the next we might not....Well, first of all the work situation is horrible, It was hard to find employment before but now it’s almost impossible, second of all how are we supposed to find work and survive if you are required to stay confined at home.				His concerns about having to beg for food indicate a marginal identification with community. That they might reject him not help.
Adara	62	40	Lebanese born in Saudi Arabia	Female	41	parents	Mixed, heroin hx	Injection hx	I would mention that 4 months ago, I was going through a rough time because of the Lebanese revolution and my relationship with my ex-girlfriend, so I took MDMA and I mixed it up with a lot of alcohol so it was a bad combination which caused an aggressive behavior; so I became violent with her and I blacked out so I had no idea what I did the night before so this got me worried; therefore, I have…			Support. Like family support, group support, being able to talk to someone; being productive, having a goal in life.		Identified as lesbian
Jean-Marc	71	40	Lebanese born in Morrocco	male	24	parents	mixed	never injected	Honestly, drug addicts don’t need your support, it’s their way to deal with stress and you can’t expect them to stop using just because it harms them.	They’re not related! Everything is closed in the country except the dealers! They’re making good money now! I told you people are using more drugs to deal with stress and the current situation.				I can stop it anytime I want but what I want you to understand is that no matter what you do, a person who wants to use drugs will never care about all the awareness messages or anything else.	How did this person get into study - does not appear to be client. Hostile to idea of treaatment and NGO
Akunna	25	35	Lebanese born in Kano, Nigeria	Male	49	alone	non_idu su			No, nothing impacted my current situation. I’m still accessing services in the same way and im still using alcohol and drugs in the same way.				Says nothing can help his drug use, only a miracle. Inpatient too long and not enough outpatient
Lena	36	20	Lebanese Armenian	Female	28	Alone	IDU on OST				Yes, from Skoun, just because I used to be late to meetings and psychologists, so they kicked me out. It wasn’t a nice way to kick out a patient, and I had to stop the OST and they didn’t give me transfer papers. They are the reason I relapsed.	Family is always important (not interacting with the family is the main reason that leads to using drugs. Some people just see it later, and say that I haven’t been close to my dad for example since the beginning). Another factor is not shaming it, since some people are scared to talk about it because of their reaction. Also sports, not being alone, trying new things…
Jean	18	55	Lebanese American born in Lebanon	Missing	32	with parents and sibs	IDU on OST	Has a "syringe addiction" has overdosed and suicide ideation		I lost a work because of the situation because it was in the North and the roads were always blocked and this had a negative impact on my mental health (low mood, loss of interest, insomnia,).				Has lived in US on 4 occassions, relapsed every time. Has BSW
Amal	3	48	Lebanese	Male	28	with parents and sibs	IDU on BUP			I am currently unemployed because my criminal record is not clean... My father pays for my substitution treatment, but he can’t help me more than that financially so that I can consult for my health problems and get the treatment I need.		I consider that what can help people who use drugs to stop their addiction and stay sober is only motivation; but the real challenge is on the community side by reducing the stigma towards the people who use drugs and by changing the laws that prevent them from advancing in their lives (finding work, continuing their studies, traveling).
Amir	4	42	Lebanese	Male	27	male friend	MSM alchohol and cann		At age 22, started binge drinking following a relative death and difficulties with interpersonal relationships romantically and sexually.					Studied medicine
Abila	5	29	Lebanese	Female	23	with aunt	non_idu su	never tested		The house where I live got robbed. When the police were doing the investigation, they came to suspect my partner. This is how they found out he is using drugs and the police caught texting between him and I about drug use. So, they asked for urine tests and we both tested positive.		DU related to male partner, use together, he is in prison now		Studied law
Baquil	6	30	Lebanese	Male	30	with parents and sibs	IDU on OST
Daiam	7	50	Lebanese	Male	23	with parents and sibs	non_idu su		I have a pain inside of me repressed because of my childhood experiences mainly and I think that psychedelics help us get free from our pain without getting any professional help	Changing the laws is a major issue. Using drugs should be legalized as in other countries. Reducing the stigma of using drugs is what can help people who use drugs integrate in the society and establish prevention and treatment program on a national level.			Honestly what’s happening in Lebanon is making me feel that I need to get disconnected from the reality, but for doing it you need to use hard drugs and I don’t want to do it.	Just grad with Physics
Farez	8	40	Lebanese	Male	30	with parents and sibs	non_idu su		MH issues and tx	Yes, my use of drug has been affected due to the current situation in the country. As I said already I have no job, unproductivity has always been a risk factor for me.
Ferman	9	46	Lebanese	Male	25	mom and sibs	IDU on OST		Family support is also important ( They would first tend to yell at you but they do that out of love and care, and they offer their support).				I inject my Buprenohpine . I usually get the syringes either from the pharmacy or from Escale Center. I have never shared a needle. Sometimes I use the same needle twice. However, I have given my needle to someone before, even when I was hepatitis C positive, but the other guy knew about my condition and didn’t have a problem in sharing my needle, and we used to clean it well with detergents.	Timing says 12-40-12:26, assume typo = 46 min
Ghasif	10	20	Lebanese	Male	30	with parents	IDU on OST							If any organization or students group wants a life statement, I am ready to give this, and I benefitted a lot from the center and from the Hepatitis vaccines and regular follow-up. Thank you for everything even if sometimes we are being a burden on you, but you are enduring us with your teamwork.
Hassim	12	68	Lebanese	Male	61	alone	non_idu su	No no dangers [of HIV] for me because I live alone and I don’t socialize with people who might have it and this sickness is not in the air so I catch it. I am not sexually active I am more of a loner.		When I was in the village there were drugs that’s when I started to take and it was in the time of the occupation the Israel occupation of our region in the south, the pressure of circumstances and being in our village. But never knew where it would lead....I feel desperate and hard to find small jobs in electricity or small tasks, so less money for food and I economize my substitution treatment …	Before the center here I couldn’t find help within my reach just working when I can and getting my fix seemed like all the life I will have, I never heard about substitution treatment, and I tried many many times to stop drugs in the house alone, it was agonizing and pointless, I would always end up taking. Now everything is good between the substitution treatments and the therapy session, I feel…	We need institutes to take care of these people, who are lost and need help, sometimes the help is low but it gives a results, if you don’t help these people, they will stay the same, it looks like the person stuck I water and looking for a piece of wood to hang unto.
Hani	13	missing	Lebanese	Male	26	2 places: GF in week, parents on weekend	IDU uses BUP and alcohol	I was aware of the infections I might catch because of sharing needles. Also, I always inject heroin alone, I don’t do it with other people. I consider it my “me time”.	nothing but drugs will ever help you deal with your issues.	I used to work at the grocery shop [owned by father] with my father, but he went broke because of me [stealing cash for heroin habit].
Imad	14	36	Lebanese	Male	31	with parents	Bisexual. Was married to woman and discusses MSM at parties, non-idu su	sexual		es, the situation is taxing. (He took a moment to think) It has nothing to do with my drug use but it is stressing me more, and because of the financial struggles of the country I have to remain focused, because I cannot afford to be fired from my job. I try harder to remain healthy to avoid paying for treatments or medicine and hospitals. My parents can’t help me, they actually need me to help w…	I went to a female and a male psychologist in my area (same area mentioned above), they made me feel like something was wrong with me, and I felt I was being judged, plus it was expensive. [Also describes telling MD he had sex with woman during STI testing bc did not want to be identified as Bi]
Jasar	15	45	Lebanese	Male	27	Hadath	IDU on OST	I took his syringes, and I got infected, and we discovered a few month later that we were all HCV+				I started to see the outreach workers in the outreach program at the beginning and seek their help; when I felt ready to stop, I asked help from the team who referred me to the center; I took an appointment and I saw the psychiatrist who prescribed me the OST and started in the treatment process since then.
Kashir	16	50	Lebanese	Male	43	wife and young kids	IDU on OST			Yes I experience a lot of financial difficulties to get the money I need for my urine test screening and my buprenorphine. Sometimes I can’t get the money to do it on time and I have to postpone test for the next day or even 2 days and when I do that I can’t get my treatment on time. When this happens I experience sometimes some withdrawal symptoms.... I try to entertain myself as much as possibl…
Liman	19	10	Lebanese	Trans Man	32	alone		I am at a zero risk for HIV infection		There was other coping mechanisms than smoking hashish like going to the streets, believing in a cause and feeling the adrenaline with the crowd; but after a while I decided to stop going to the protests because I was disappointed and I came back home, I consumed more dugs				States that he only endorses quan research that can change policy. Doesn't think Qual is useful and doesn't like to do Master's project bc don't go anywhere.
Maheer	20	50	Lebanese	Male?	32	with parents and sibs	IUD in past, now hash & alcohol		Because in my business, I have a cell phone shop, I need to be very patient with the clients and I am not by nature.	It didn’t affect my drug use or access to treatment, but I think it affected others because there is more people who are not working and don’t have enough money to get their treatment or there are more people under stress and they will need ways to escape their reality and drugs is the fastest way they know to cope with their stress.	Mainly being integrated in the society and working and having free time. That’s what really helped me on a personal level. Having more institutions because the inpatient and outpatient centers are limited because we need these centers to talk and feel accepted and when we can feel accepted inside, we can feel accepted outside....The addicted should also understand that he needs to have a new envi…	I refused stop using drugs for 10 years even though I had a lot of problems because of it with my parents and I was arrested 2 times. I needed someone who understand in those issues to help in that ... Someone who listens without being judgmental. The parents are usually judgmental and they can’t help, they even get things worse, at least mine. They couldn’t understand that my addiction is an ill…
Cyla	21	40	Lebanese	Trans Woman	34	with BF	non_idu su	HIV Positive	Uses drugs to manage sex work		Last year, I was hospitalized for heart problems. At first, the hospital refused to admit me for being a transgender woman. They asked me to pay the amount of 1000 USD in order to be admitted although I couldn’t afford the amount. They assumed I was a sex worker because of my sexual identity and were forcing me to pay the whole amount. My boyfriend was very annoyed and couldn’t control his anger,…		Sarcastically answers - our sane mental health – our healthy lifestyles – our high income – our great level of happiness in this country make me and others use drugs	No, I’m just being honest, I’ve participated in many studies but they were never beneficial. I have nothing more to add. Our lives are miserable and still the same.
Maroun	22	45	Lebanese	Male	33	Lives with parents and wife	IDU on OST			yes I work In a restaurant kitchen and we are barely surviving, we are being paid half a salary, I can’t afford to fix my teeth or do anything or take my wife out, my life is work and home and I can’t relieve my pain. I barely make enough to get food for the house and pay for my medication here.
Masab	23	54	Lebanese	Male	27	Mom and sibs	IDU on OST		Psychologically after starting treatment improved a bit but still not well since I am not working and I don’t have anyone intimate in my life and there are always problems surrounding me and brother in jail and can’t do anything for him.
Anas	24	37	Lebanese	Male	33	Mom and son	IDU on OST Bup		Suicide, depression, divorce	When I found work, I took a decision not to spend money on drugs because of the current financial situation. I know the value of each penny now. Something I didn’t feel before. And that is partly why I came back to Skoun for treatment.		What can help is organizing oneself and fill his time. To have goals, targets to reach. Having responsibilities. My support is my family, I want to be a good father, I have no other option. I’m disgusted from drug use and convinced that this is negative. My son is helping me. My family is helping me. Work helps me. The access to treatment services is easy and is helping me.
Ferazia	27	61	Lebanese	Trans Woman	37	Mom	non_idu su	sex worker; has been tested but declined to share results		Oh yes, 100%. Life is becoming so difficult and expensive, we can barely afford the basics. So far I am holding on and minimizing my drug use but I don’t know for how long. I am a realist.		I have always been reluctant to seek help at harm reduction centers because I don’t want to be treated as a sick person, and this is what they usually do. The approach is rarely welcoming. I’m not saying they aren’t friendly but it is stressing. I also think centers should offer support to the families and surroundings of the patients because they suffer sometimes even more. Drug users sometimes …
Elias	30	23	Lebanese	Male	24	Parents OR partner	non_idu su	Partner is female. Both are sex workers		Of course, I think the political instability has destroyed many lives. If it weren’t for this country, I would still be employed and I wouldn’t have to sell myself. That’s not why I use drugs, but because of the situation I must use drugs in order to accept the clients I must have sex with in order to survive.		I think it is nice when you find someone to talk to, someone professional that doesn’t judge you or think you are necessarily an addict. They usually try to make you stop using but rarely try to understand the reason behind why people started using drugs. I heard it from my friends, they all give up on treatment because they rarely felt accepted or integrated with the services. Using drugs don’t …
Farghan	31	30	Lebanese	Male	36	"My family"	IDU mixed			Yes. My economic situation is very critical, and its affecting everyone in the treatment services, the medications are also getting more expensive.
Ferjal	32	30	Lebanese	Male	37	"My family"	IDU mixed
Ghawer	33	51	Lebanese	Male	38	alone	IDU on OST			I don’t do drugs but I am having a hard time organizing my expenses to come and get my substitution treatment in order to be safe from drugs, these are very hard times for me and for everyone.	I think work, when someone is working he leaves his peers and that kind of vibe and gets off the streets, I think work is the most important thing to really stop using, and a person needs to be convinced he needs out, it’s either death or treatment. Parents help a lot in motivating a person to get out, in my opinion drugs are general destruction, we can’t control it, it controls you, we do things…
Ijaaz	34	40	Lebanese	Male	25	Alone	non_idu su		I encourage people to drink and use alcohol to avoid dying due to stress.	I would like to add that Lebanese people dream of getting married and having kids, but due to our stressful daily lives, we all choose to use drugs instead. I wish things were different, I probably wouldn’t have chosen this life
Assi	56	57	Lebanese	Male	31	parents	IDU + Mixed	HIV positive, recently diagnosed	I overdosed once and I was arrested twice for drug use. My friends at the time got me into so much trouble and I was in hell, and so were my parents. I tried 3 kinds of addiction centers and it actually made my life even worse. After the third trial and after my parents paid fortunes, I was no longer using heroin and this is when I found employment outside Lebanon.		Listen, basically my parents enrolled me in 2 religious-based addiction centers, the first one prior my first police arrest, then after my second police arrest I was directly required and forced to enroll in a second center, this time, medical and not religious based. Both were horrible experiences. I didn’t feel safe and I entered a state of heavy depression, I even started to despise my parents…
Byblos	57	47	Lebanese	Male	54	mother	non-idu su		No not really whenever I wanted to get a service I would look it up online or through friends, like NA Lebanon I had a friend tarek who opened it in Lebanon and took a building and started it but he finally overdosed he was dating a famous singer performer and was in love with her he would always relapse because of her, may god have mercy on his soul, psychiatrists and ngos from friends and hears…	Yes of course, it gets into you, psychologically down and people around you are down they are more inclined to take and I get tempted, and it took me a while to find someone to rent the office and luckily I found someone in this situation.
Ghafran	58	20	Lebanese	Male	35	parents	non-idu su	injected once didn't liek		[no problem accessing tx) Everyone helped me. The only issue is that I am not working at the moment so it is the country’s situations. Here they give me the prescription whenever I need it, even if I don’t have enough money for it....In an indirect way yes, since I am not working so I don’t have money for my insurance coverage. I don’t know how I will be later on to be medically covered. The situ…		Organizations as reference to offer you help (I used to call the team members to ask them for solutions of my problems), Family definitely because they need to monitor you knowing that they might have doubts that you might relapse.
Eessa	59	20	Lebanese	Male	39	alone	OST + Mixed	never injected		Definitely. The situation has made most people depressed. Whoever didn’t used to take drugs is now taking. As for me, I am 39 years old and I don’t have hope in this country. I have legal issues due to drug convictions, so I can’t travel, I don’t have a future. I am not sure if tomorrow or the day after I will be able to eat. I am living day by day. I already use drugs and I don’t have a job, whi…	People in some centers were not understanding me. I like the approach to be friendly, just like here in Escale where I can sit for 2 hours. Once I had a positive urine test, so they threatened me. I didn’t like that because I am here to get treated and not punished. I like constructive criticism, especially because that’s how I like to give criticism.	Yes, I was in AJEM before and now at Escale. Mainly the centers that are free and make me feel comfortable. I am upset from myself given the current situation, especially that I barely have money to eat, but I keep trying....Friends and good company, keep yourself busy and avoid empty times, work, trust someone (if someone needs me, I can stay 10 years without using drugs just to help him, becaus…
Satwat	60	20	Lebanese	Male	35	parents	OST + Mixed	injected a couple of times didn't lik		Social awareness for people who are using and not using drugs, to be able to know the intensity of the problem and this is a disease not a crime. Also support from the government, but there are some areas where the government cannot access them and these are where the dealers are. I also thank the NGOs for offering this help with minimum salaries. Another help would be fixing the criminal records…	Families have good intentions, but they don’t know how to deal with this sensitive issue and it needs lots of effort. Every time a drug user relapses, you need to give him hope again, or else you will make him feel miserable.	A lot: from my parents, from God, from myself. Someone was helping me on the physical matters, others on the psychological, and others on the spiritual. I stayed in Em el Nour for 2 years, and several other NGOs. I am currently requesting help from Escale.
Tajamal	61	35	Lebanese	Male	31	parents	Mixed	Injection hx		It affected our mental health a lot. My father lost his job. I can’t find a job anywhere. All my uncles left the country and most of our relatives are abroad. My parents are trying to renew the American visa to leave the country. Yes but my criminal record and a pending case prevent me from doing so now; but I consider following them if they left.	es. Financial wise. I can’t afford my contribution in the center; sometimes I can’t afford to pay for all my prescription, and I have to get my medication short in dose.			Can only "belong" to treatment if he pays so care seems conditional
Tanizia	64	40	Lebanese	Male	29	parents	THC, alcohol, cocaine		It’s becoming problematic for me, I got arrested and got positive THC and cocaine in my urine test, and now I have to attend courts, and I can’t get incarcerated, because I work in a public sector and can’t have the eyes open on me; I can’t afford to lose such job; so thanks to my social worker friend, she referred me to your center, so I can follow up and registered me in the addiction committee…	Yes our family business got slow. But we’re still doing better than others. This situation is problematic		If a person is surrounded with good friends and good people, they wouldn’t have to seek drugs as refuge.
Waali	65	15	Lebanese	Male	23	Father and grandmother	IDU OST + mixed	Injection hx	Psychology in a way that makes you comfortable to speak, and that doesn’t make you feel psychologically ill at all, because at first the patient might not be accepting himself. Also raising awareness on this matter to make people understand psychotherapy more. Moreover, positive family vibes and not feeling home sick because this patient is sick, and not to abandon him. As for the way people perc…	, I am suffering regarding transportation, because public transportation is not easily accessible at the moment, so I am trying to secure money just to be able to get my OST. If OST centers are available in the south, it would make it much easier for us, with the help of MoPH.	Mainly financial difficulties. For example, when doing detox, I had to beg people for discounts of 10% or 15% to do so. After discharge, the doctor will prescribe expensive medications (that can reach up to 300.000 LBP). This is not easy because it might affect your personal dignity when asking people for money. I also had problems in other centers in 2014, and I stayed for 6 months but then rela…	If regarding the issue of buying drugs (or any addiction problem), everyone seeked ways to do so. Either through borrowing money, lending my phone for a while. Reason behind that is the drug user is usually not focused since he is sick, along with blocks from the family. As for proper help to resolve this issue, I went to Escale center, and got treated from Morphine and Heroin which I thought I n…
Zaeem	66	20	Lebanese	Male	45	Wife, kids, parents	IDU OST + mixed	Injection hx		Yes, because there are more important stuff now (supporting your family instead of getting the OST which is quite costly). Corona has affected us as well, plus no work, which brings us to the issue of not having enough money.		Not at Escale because the team feels with you. In Deir Al Saleeb, I felt that I am crazy.... If I am actively addicted, maybe your own son won’t accept you, so you need the acceptance of these people around you to help you with your addiction issue. The treatment process starts from the house and family itself.		Has HCV
Zoraiz	67	15	Lebanese	Male	31	parents	IDU OST mixed					The team at Escale is the best way for a drug user to stop using drugs and it is convenient as a substitution therapy. Moreover, the way society looks at the drug user who suffers in terms of work or social relationships, because people tend to stay away from this drug user instead of supporting him or embracing him. Family is always around this person because they’re the first people who want th…
Badah	68	40	Lebanese	Female	28	parents	mixed	one time injection		Well at some point everyone is affected. I believe in this revolution, and I believe that change must be made. It saddens me that this country is on the verge of bankruptcy. I am an artist, I love the joy I see in the Lebanese faces, how much we all love to live, and be happy together. In parties, where music is playing everybody is sharing the rhythm, is enjoying life; politics ruin this spirit,…				She does not think she has drug program. Participating because court mandated. Uses coke to party, drinks alcohol and CBD. Most important is to be productive. Maybe the way they are raised, the presence of their parents. For me I am used to this lifestyle, I don’t see it problematic because I have it under control
Mubariz	72	28	Lebanese	male	26	parents	hash and pills +	never injected	I had a girlfriend 5 years ago, she knew I used drugs and tried to help me a lot! We loved each other but I couldn’t stop using drug despite the love I had for her! She decided to break up with me as she couldn’t take it anymore! This made me take the decision! It was a shock for me especially when I started losing people I love....[started using because] My parents used to fight a lot! Over anyt…	I lost my job due to the unrests that occurred in the country and I’m finding any opportunities. ...It didn’t affect my drug use, it only affected my financial status. However I can assure you that the current situation in the country especially the outbreak of the coronavirus will drive all the population to use drugs and the people who already use drugs will increase their intake.
Qateel	73	37	Lebanese	male	23	parents and sister	alcohol and hash +	never injected	Everyone has many problems, I personally don’t want to die due to stress! That’s why I deal with stress through smoking! I’m not interested in using other types of drugs. I’m satisfied!	The outbreak of the coronavirus affected my income honestly! We stopped going to work and my income has decreased! I hope it ends soon! I need to go back to my old normal life. [works as hairdresser]				I am not addicted to drugs! I can stop anytime I want.
Raafe	74	34	Lebanese	male	30	mother and 3 siblings	alcohol + hash (hx of coke and pills)	never injected	Absolutely, I do not care about my health! What would I ever live for? My career? I lost my job when I was in jail, my family? They’re already in debts because of me, what would I live for? Look at the situation in the country! We are on the verge of dying!	The situation in the country is getting even worse! I don’t blame anyone who decides to use drugs to overcome their daily stress.			I didn’t need to get help! I got the help I needed in jail! I stopped using drugs for a year!	I used to work for the security forces and I was a drug dealer and a heavy drug user. I needed 8grams of cocaine per day for my nose! The security forces knew about me and I got arrested for like a year so my younger brothers had to work day and night to pay for lawyers and to get me out of jail! This is how I lost my job and put my family into 40 000 USD depts.
Sair	75	29	Lebanese	male	27	mother and sister	mixed	never injected	I seek psychological support and I feel way better now but I told you I didn’t stop using drugs because I don’t use them for psychological reasons! I just like them.	I’m only smoking hash at the time being because of low sources and resources, and it prevents me from falling into depressing thought loops...sessions since I was kicked out of work due to the unrests in the country.
Dasia	76	42	Lebanese	Female	23	parents and brother	mixed	HIV positive	I learned a lot in jail and I’ve been through a lot of problems. My HIV infection also affected my drug use and I got afraid. To be honest with you the counseling session helped a lot as well. (She benefits from free counseling sessions at our center since she’s HIV+ and drug user). In addition to all that, I didn’t want to upset my mother and brother more.				People tend to either drink alcohol and use drugs or commit suicide! You have no other choice!! A drug user should never ever seek the help of his parents, they will never support him! He can seek the help of a trustworthy friend who doesn’t use drugs and that’s totally impossible! You won’t find such a friend nowadays. And I’m completely against seeking psychological support.
		38.038			31.8125
